# Supplementary material for: Integrative RNA-Seq and ATAC-Seq Analysis Reveals the Migration-Associated Genes Involved in Antitumor Effects of Herbal Medicine Feiyanning on Lung Cancer Cells
Source: Front Genet. 2021 Dec 21;12:799099. doi: 10.3389/fgene.2021.799099 (PMC8724546; doi:10.3389/fgene.2021.799099)
Supplement: Supplementary file 2 [file Table3.XLSX]

## Sheet: Genes for GO and KEGG analysis
List of genes with decreased chromatin accessibility	log2(fold change)
ZSCAN20	-6.64386
GJB5	-6.64386
CSF3R	-6.64386
SLFNL1	-6.64386
DMAP1	-6.64386
ZFYVE9	-6.64386
LINC01767	-6.64386
FRRS1	-6.64386
NOTCH2NLC	-6.64386
RNVU1-20	-6.64386
SCARNA3	-6.64386
NMNAT2	-6.64386
DISP1	-6.64386
LINC02580	-6.64386
LINC01185	-6.64386
SNORA70B	-6.64386
TMEM17	-6.64386
EHBP1	-6.64386
SFXN5	-6.64386
GGCX	-6.64386
ATOH8	-6.64386
INPP4A	-6.64386
CHST10	-6.64386
TBC1D8	-6.64386
MIR4435-1	-6.64386
LOC100499194	-6.64386
MARCO	-6.64386
TSN	-6.64386
CYP27C1	-6.64386
FAM168B	-6.64386
TMEM163	-6.64386
LINC02478	-6.64386
RBMS1	-6.64386
LOC101929633	-6.64386
SLC38A11	-6.64386
MIR4774	-6.64386
CERS6-AS1	-6.64386
LOC105373759	-6.64386
INPP1	-6.64386
NEMP2	-6.64386
SPATS2L	-6.64386
CREB1	-6.64386
VIL1	-6.64386
FARSB	-6.64386
MIR5703	-6.64386
UGT1A5	-6.64386
TRPM8	-6.64386
LOC150935	-6.64386
MTERF4	-6.64386
PPARG	-6.64386
ANO10	-6.64386
IP6K2	-6.64386
FAM3D	-6.64386
PTPRG	-6.64386
PTPRG	-6.64386
CADPS	-6.64386
SYNPR-AS1	-6.64386
TAFA4	-6.64386
FRMD4B	-6.64386
MIR4445	-6.64386
DBR1	-6.64386
LINC01014	-6.64386
ZMAT3	-6.64386
DCUN1D1	-6.64386
NSD2	-6.64386
LINC01587	-6.64386
KIAA0232	-6.64386
TBC1D14	-6.64386
SORCS2	-6.64386
SMIM20	-6.64386
RPL21P44	-6.64386
SULT1E1	-6.64386
PDLIM5	-6.64386
SLC9B1	-6.64386
SFRP2	-6.64386
GK3P	-6.64386
LINC02223	-6.64386
NNT-AS1	-6.64386
MAP1B	-6.64386
SCAMP1	-6.64386
ARHGAP26-AS1	-6.64386
CAMK2A	-6.64386
MIR3141	-6.64386
LINC02143	-6.64386
LOC728095	-6.64386
MIR8056	-6.64386
HRH2	-6.64386
LOC101927759	-6.64386
ADTRP	-6.64386
EDN1	-6.64386
KCNK5	-6.64386
LOC101929555	-6.64386
CCND3	-6.64386
PGM3	-6.64386
MTHFD1L	-6.64386
LOC102725191	-6.64386
GSDME	-6.64386
ZCWPW1	-6.64386
SRPK2	-6.64386
KIAA1549	-6.64386
TAS2R41	-6.64386
ACTR3C	-6.64386
DLGAP2-AS1	-6.64386
MIR7160	-6.64386
DEFB4B	-6.64386
CLDN23	-6.64386
LOC157273	-6.64386
MTMR9	-6.64386
DEFB134	-6.64386
ZDHHC2	-6.64386
LOC101929172	-6.64386
LOC101929172	-6.64386
LOC101929294	-6.64386
SCARA3	-6.64386
MIR4287	-6.64386
SCARA5	-6.64386
EXTL3-AS1	-6.64386
KIF13B	-6.64386
SMIM18	-6.64386
SMIM18	-6.64386
DUSP26	-6.64386
LINC01605	-6.64386
ADRB3	-6.64386
IDO2	-6.64386
ST18	-6.64386
ATP6V1H	-6.64386
RAB2A	-6.64386
YTHDF3	-6.64386
HNF4G	-6.64386
REXO1L2P	-6.64386
LAPTM4B	-6.64386
FLJ42969	-6.64386
FLJ42969	-6.64386
ODF1	-6.64386
FER1L6-AS2	-6.64386
ERMP1	-6.64386
MIR4473	-6.64386
IFNA14	-6.64386
B4GALT1-AS1	-6.64386
CEP78	-6.64386
NTRK2	-6.64386
GADD45G	-6.64386
GALNT12	-6.64386
FSD1L	-6.64386
TNFSF8	-6.64386
MEGF9	-6.64386
DAB2IP	-6.64386
TTLL11	-6.64386
LMX1B	-6.64386
NAIF1	-6.64386
ASS1	-6.64386
COL5A1-AS1	-6.64386
MIR4673	-6.64386
NOTCH1	-6.64386
LOC101928453	-6.64386
LOC101928453	-6.64386
MSRB2	-6.64386
IPMK	-6.64386
SRGN	-6.64386
ASCC1	-6.64386
PAPSS2	-6.64386
SORCS3-AS1	-6.64386
MIR4295	-6.64386
ATE1	-6.64386
CAND1.11	-6.64386
KCNC1	-6.64386
CATSPERZ	-6.64386
LOC102724265	-6.64386
LINC02720	-6.64386
CLDN25	-6.64386
CLMP	-6.64386
ETS1	-6.64386
LINC02714	-6.64386
ETNK1	-6.64386
SSH1	-6.64386
DTX1	-6.64386
MAP1LC3B2	-6.64386
SFSWAP	-6.64386
FGF9	-6.64386
LINC00540	-6.64386
BASP1P1	-6.64386
LINC00365	-6.64386
ENOX1	-6.64386
MIR5693	-6.64386
TDRD3	-6.64386
KLF5	-6.64386
CLDN10-AS1	-6.64386
ATP4B	-6.64386
TEP1	-6.64386
ZNF219	-6.64386
ABHD4	-6.64386
OR6J1	-6.64386
AP4S1	-6.64386
LINC00519	-6.64386
PPP2R5E	-6.64386
ERH	-6.64386
TMEM63C	-6.64386
KLF13	-6.64386
RHOV	-6.64386
EPB42	-6.64386
HDC	-6.64386
LDHAL6B	-6.64386
LINC02349	-6.64386
IGDCC4	-6.64386
TBC1D2B	-6.64386
NTRK3	-6.64386
MIR3174	-6.64386
MIR3175	-6.64386
USP7	-6.64386
KIAA0556	-6.64386
QPRT	-6.64386
LOC101928708	-6.64386
MIR744	-6.64386
MTRNR2L1	-6.64386
LOC101927539	-6.64386
TUBD1	-6.64386
MIR6080	-6.64386
RPTOR	-6.64386
NDUFV2	-6.64386
GREB1L	-6.64386
LOC105372028	-6.64386
MIR4318	-6.64386
ADGRE1	-6.64386
COLGALT1	-6.64386
SPRED3	-6.64386
LOC112267881	-6.64386
ZSCAN5A	-6.64386
MACROD2	-6.64386
BPIFB4	-6.64386
PIGU	-6.64386
PMEPA1	-6.64386
LOC110091777	-6.64386
CYP4F29P	-6.64386
LOC110091776	-6.64386
LOC110091776	-6.64386
C21orf91-OT1	-6.64386
RUNX1	-6.64386
RUNX1	-6.64386
ETS2	-6.64386
B3GALT5	-6.64386
PCBP3	-6.64386
PEX26	-6.64386
GAL3ST1	-6.64386
AP1B1P1	-6.64386
SYAP1	-6.64386
LINC01204	-6.64386
LINC01186	-6.64386
DRP2	-6.64386
CLDN2	-6.64386
SOWAHD	-6.64386
AKAP14	-6.64386
XPNPEP2	-6.64386
CFAP74	-5.64386
ARHGEF16	-5.64386
ARHGEF16	-5.64386
ARHGEF16	-5.64386
MIR4689	-5.64386
MIR4689	-5.64386
DRAXIN	-5.64386
KAZN-AS1	-5.64386
TMEM51-AS1	-5.64386
KLHDC7A	-5.64386
VWA5B1	-5.64386
FAM43B	-5.64386
ECE1	-5.64386
KDM1A	-5.64386
MIR6731	-5.64386
SYF2	-5.64386
SLC9A1	-5.64386
GPR3	-5.64386
SDC3	-5.64386
MIR4255	-5.64386
MACF1	-5.64386
MFSD2A	-5.64386
SLC2A1	-5.64386
UROD	-5.64386
NSUN4	-5.64386
TTC22	-5.64386
LINC01753	-5.64386
FGGY	-5.64386
LOC101926964	-5.64386
L1TD1	-5.64386
GADD45A	-5.64386
NEGR1-IT1	-5.64386
TNNI3K	-5.64386
LINC01361	-5.64386
VAV3	-5.64386
CASQ2	-5.64386
LOC101928977	-5.64386
LOC644634	-5.64386
RNVU1-20	-5.64386
GATAD2B	-5.64386
ETV3L	-5.64386
NOS1AP	-5.64386
LOC101928673	-5.64386
NCF2	-5.64386
IVNS1ABP	-5.64386
MFSD4A	-5.64386
FAM72A	-5.64386
CD55	-5.64386
SNORA36B	-5.64386
RNU6ATAC35P	-5.64386
LINC02257	-5.64386
MIR3620	-5.64386
SLC35F3	-5.64386
LOC101927787	-5.64386
GRHL1	-5.64386
LINC01804	-5.64386
LAPTM4A	-5.64386
RHOB	-5.64386
LINC01884	-5.64386
EFR3B	-5.64386
LTBP1	-5.64386
SRSF7	-5.64386
CDKL4	-5.64386
PRKCE	-5.64386
SOCS5	-5.64386
LINC01119	-5.64386
STPG4	-5.64386
CALM2	-5.64386
FOXN2	-5.64386
FOXN2	-5.64386
CHAC2	-5.64386
COMMD1	-5.64386
EHBP1	-5.64386
MIR4433B	-5.64386
ACTR2	-5.64386
DYSF	-5.64386
EXOC6B	-5.64386
MRPL19	-5.64386
TRABD2A	-5.64386
MIR4436A	-5.64386
LSP1P4	-5.64386
TRIM43B	-5.64386
MAP4K4	-5.64386
ECRG4	-5.64386
SULT1C3	-5.64386
MIR4265	-5.64386
ACOXL	-5.64386
ACTR3	-5.64386
STEAP3	-5.64386
STEAP3	-5.64386
TSN	-5.64386
MAP3K2	-5.64386
LOC101927881	-5.64386
TUBA3E	-5.64386
ARHGEF4	-5.64386
ARHGEF4	-5.64386
MIR9986	-5.64386
ACMSD	-5.64386
SNORA40B	-5.64386
NXPH2	-5.64386
MIR7157	-5.64386
ARHGAP15	-5.64386
KIF5C	-5.64386
LINC01817	-5.64386
PRPF40A	-5.64386
LINC01876	-5.64386
ACVR1C	-5.64386
TANC1	-5.64386
LOC101929512	-5.64386
DPP4	-5.64386
KCNH7	-5.64386
FIGN	-5.64386
ABCB11	-5.64386
CCDC173	-5.64386
GORASP2	-5.64386
METAP1D	-5.64386
CDCA7	-5.64386
LOC105373759	-5.64386
NFE2L2	-5.64386
OSBPL6	-5.64386
ZSWIM2	-5.64386
PMS1	-5.64386
NEMP2	-5.64386
HECW2	-5.64386
C2orf66	-5.64386
SNORA105B	-5.64386
PLCL1	-5.64386
LINC01923	-5.64386
SPATS2L	-5.64386
FAM126B	-5.64386
CASP8	-5.64386
NBEAL1	-5.64386
RAPH1	-5.64386
SNORA41	-5.64386
LINC01802	-5.64386
LOC100507443	-5.64386
SPAG16	-5.64386
LINC00607	-5.64386
MREG	-5.64386
DIRC3	-5.64386
DIRC3	-5.64386
MOGAT1	-5.64386
SCG2	-5.64386
PID1	-5.64386
LINC01907	-5.64386
NGEF	-5.64386
INPP5D	-5.64386
DGKD	-5.64386
UGT1A1	-5.64386
LINC01891	-5.64386
LINC01173	-5.64386
MIR6811	-5.64386
LOC100287387	-5.64386
LINC01940	-5.64386
GPC1	-5.64386
MIR149	-5.64386
MTERF4	-5.64386
SETMAR	-5.64386
XPC	-5.64386
LINC02011	-5.64386
GALNT15	-5.64386
EXOSC7	-5.64386
MIR4787	-5.64386
GPR62	-5.64386
CACNA2D3	-5.64386
ERC2	-5.64386
ERC2	-5.64386
FLNB	-5.64386
C3orf67	-5.64386
C3orf67	-5.64386
PTPRG-AS1	-5.64386
SYNPR	-5.64386
PSMD6-AS2	-5.64386
PRICKLE2-AS1	-5.64386
ADAMTS9	-5.64386
MAGI1-AS1	-5.64386
MAGI1-AS1	-5.64386
TAFA1	-5.64386
LINC00870	-5.64386
MIR1324	-5.64386
C3orf38	-5.64386
COL8A1	-5.64386
LINC00635	-5.64386
GAP43	-5.64386
GAP43	-5.64386
MIR7110	-5.64386
MYLK-AS1	-5.64386
HEG1	-5.64386
PLXNA1	-5.64386
ABTB1	-5.64386
PLXND1	-5.64386
ZBTB38	-5.64386
PLSCR2	-5.64386
AADAC	-5.64386
ARL14	-5.64386
PPM1L	-5.64386
GHSR	-5.64386
LINC01209	-5.64386
LINC00578	-5.64386
DGKG	-5.64386
MIR28	-5.64386
FGF12	-5.64386
LINC02028	-5.64386
LINC01968	-5.64386
ADD1	-5.64386
MSANTD1	-5.64386
ABLIM2	-5.64386
HTRA3	-5.64386
LINC02517	-5.64386
GBA3	-5.64386
SOD3	-5.64386
LIMCH1	-5.64386
TEC	-5.64386
DCUN1D4	-5.64386
FTLP10	-5.64386
RUFY3	-5.64386
SLC4A4	-5.64386
RASGEF1B	-5.64386
PDLIM5	-5.64386
TSPAN5	-5.64386
MIR8066	-5.64386
CISD2	-5.64386
COL25A1	-5.64386
INTU	-5.64386
SETD7	-5.64386
DCLK2	-5.64386
DCLK2	-5.64386
FBXW7-AS1	-5.64386
SMIM31	-5.64386
TRIM61	-5.64386
MSMO1	-5.64386
DDX60	-5.64386
LINC02363	-5.64386
PDLIM3	-5.64386
RETREG1	-5.64386
LINC02223	-5.64386
DAB2	-5.64386
MTREX	-5.64386
SLC30A5	-5.64386
HMGCR	-5.64386
LINC01338	-5.64386
MIR583	-5.64386
CAST	-5.64386
GIN1	-5.64386
LINC01950	-5.64386
FER	-5.64386
FBN2	-5.64386
PPP2CA	-5.64386
H2AFY	-5.64386
TRPC7	-5.64386
LOC105379194	-5.64386
SLC23A1	-5.64386
ECSCR	-5.64386
NR3C1	-5.64386
YIPF5	-5.64386
TCOF1	-5.64386
SGCD	-5.64386
SOX30	-5.64386
LINC02227	-5.64386
ADRA1B	-5.64386
MIR218-2	-5.64386
LINC01485	-5.64386
FAF2	-5.64386
DUSP22	-5.64386
LINC02521	-5.64386
RREB1	-5.64386
JARID2	-5.64386
MYLIP	-5.64386
STMND1	-5.64386
ALDH5A1	-5.64386
LOC100270746	-5.64386
HLA-J	-5.64386
PRR3	-5.64386
SPDEF	-5.64386
MAPK13	-5.64386
MIR3925	-5.64386
CPNE5	-5.64386
LOC101929555	-5.64386
MIR4641	-5.64386
C6orf132	-5.64386
MRPS10	-5.64386
MRPL14	-5.64386
FAM83B	-5.64386
RAB23	-5.64386
SNAP91	-5.64386
LOC101928911	-5.64386
SPACA1	-5.64386
MIR4464	-5.64386
C6orf203	-5.64386
TRAF3IP2	-5.64386
MARCKS	-5.64386
SNORA33	-5.64386
WAKMAR2	-5.64386
KATNBL1P6	-5.64386
KATNBL1P6	-5.64386
ARMT1	-5.64386
MIR3163	-5.64386
MIR1273C	-5.64386
QKI	-5.64386
FOXK1	-5.64386
CYTH3	-5.64386
OSBPL3	-5.64386
CHN2	-5.64386
ZNRF2	-5.64386
MINDY4	-5.64386
SEPTIN7	-5.64386
GPR141	-5.64386
OGDH	-5.64386
MIR10525	-5.64386
LOC100133091	-5.64386
LOC101927243	-5.64386
CDK14	-5.64386
CAV2	-5.64386
SND1-IT1	-5.64386
LINC01000	-5.64386
UBE2H	-5.64386
LRGUK	-5.64386
MTPN	-5.64386
AGK	-5.64386
DPP6	-5.64386
PAXIP1-AS2	-5.64386
RBM33	-5.64386
MIR595	-5.64386
ESYT2	-5.64386
KBTBD11	-5.64386
ANGPT2	-5.64386
XKR5	-5.64386
XKR5	-5.64386
DEFB1	-5.64386
GATA4	-5.64386
FGF20	-5.64386
MTUS1	-5.64386
MTUS1	-5.64386
NAT2	-5.64386
PSD3	-5.64386
SLC18A1	-5.64386
SNORD3F	-5.64386
LOC101929172	-5.64386
LOC100507156	-5.64386
LOXL2	-5.64386
PNMA2	-5.64386
MIR3622A	-5.64386
LINC00589	-5.64386
LINC00589	-5.64386
DCTN6	-5.64386
NRG1-IT1	-5.64386
FUT10	-5.64386
DUSP26	-5.64386
EIF4EBP1	-5.64386
LSM1	-5.64386
IDO2	-5.64386
TCIM	-5.64386
SIRLNT	-5.64386
LOC105379393	-5.64386
CHRNB3	-5.64386
POMK	-5.64386
POTEA	-5.64386
CEBPD	-5.64386
LOC101929268	-5.64386
LOC101929268	-5.64386
SNAI2	-5.64386
PCMTD1	-5.64386
ST18	-5.64386
TCEA1	-5.64386
TCEA1	-5.64386
RNU105C	-5.64386
LINC00968	-5.64386
LOC101929488	-5.64386
LOC286178	-5.64386
LOC102724612	-5.64386
RRS1-AS1	-5.64386
NCOA2	-5.64386
STAU2-AS1	-5.64386
STMN2	-5.64386
LOC101927040	-5.64386
TPD52	-5.64386
PAG1	-5.64386
IMPA1P1	-5.64386
CA3-AS1	-5.64386
CA3-AS1	-5.64386
REXO1L2P	-5.64386
WWP1	-5.64386
GEM	-5.64386
NDUFAF6	-5.64386
NDUFAF6	-5.64386
NDUFAF6	-5.64386
LOC100500773	-5.64386
LAPTM4B	-5.64386
MIR875	-5.64386
ANKRD46	-5.64386
UBR5-AS1	-5.64386
LINC01608	-5.64386
ANXA13	-5.64386
ASAP1	-5.64386
TRAPPC9	-5.64386
MIR1302-7	-5.64386
HACD4	-5.64386
ALDH1B1	-5.64386
TJP2	-5.64386
GDA	-5.64386
TMC1	-5.64386
GNA14-AS1	-5.64386
LOC105376114	-5.64386
C9orf47	-5.64386
MIR4290HG	-5.64386
LINC01508	-5.64386
MIR3910-2	-5.64386
ROR2	-5.64386
IPPK	-5.64386
FAM120AOS	-5.64386
LOC158434	-5.64386
HSD17B3-AS1	-5.64386
TMOD1	-5.64386
NANS	-5.64386
CORO2A	-5.64386
TBC1D2	-5.64386
TBC1D2	-5.64386
NAMA	-5.64386
INVS	-5.64386
TMEFF1	-5.64386
ABCA1	-5.64386
SLC44A1	-5.64386
TMEM38B	-5.64386
TMEM38B	-5.64386
ZNF462	-5.64386
RAD23B	-5.64386
LINC01509	-5.64386
KLF4	-5.64386
PTPN3	-5.64386
PALM2-AKAP2	-5.64386
PALM2-AKAP2	-5.64386
TXNDC8	-5.64386
LOC101928775	-5.64386
PAPPA	-5.64386
PAPPA-AS1	-5.64386
MIR147A	-5.64386
MRRF	-5.64386
DENND1A	-5.64386
DENND1A	-5.64386
GAPVD1	-5.64386
MAPKAP1	-5.64386
ZBTB43	-5.64386
FPGS	-5.64386
CERCAM	-5.64386
PRRX2	-5.64386
ABL1	-5.64386
PRRC2B	-5.64386
LOC100130548	-5.64386
RXRA	-5.64386
OLFM1	-5.64386
OLFM1	-5.64386
C9orf62	-5.64386
PPP1R26-AS1	-5.64386
PAEP	-5.64386
LINC01451	-5.64386
GTPBP4	-5.64386
LINC00703	-5.64386
AKR1C3	-5.64386
AKR1C8P	-5.64386
CAMK1D	-5.64386
FAM107B	-5.64386
PPIAP30	-5.64386
SLC39A12-AS1	-5.64386
FAM21EP	-5.64386
TBATA	-5.64386
SLC29A3	-5.64386
CDH23	-5.64386
PSAP	-5.64386
PLA2G12B	-5.64386
KCNMA1-AS1	-5.64386
KCNMA1	-5.64386
OPN4	-5.64386
PLCE1-AS2	-5.64386
BLOC1S2	-5.64386
PAX2	-5.64386
LBX1-AS1	-5.64386
AS3MT	-5.64386
SH3PXD2A	-5.64386
HSPA12A	-5.64386
PDZD8	-5.64386
INPP5A	-5.64386
NUP98	-5.64386
RRM1	-5.64386
LOC101928008	-5.64386
MIR4299	-5.64386
ARNTL	-5.64386
PTH	-5.64386
SPON1	-5.64386
LMO2	-5.64386
MIR3973	-5.64386
PRR5L	-5.64386
API5	-5.64386
TTC17	-5.64386
ALX4	-5.64386
CD82	-5.64386
UBE2L6	-5.64386
OR9Q1	-5.64386
STX3	-5.64386
KDM2A	-5.64386
CTTN	-5.64386
SHANK2	-5.64386
FLJ42102	-5.64386
TSKU	-5.64386
CLNS1A	-5.64386
FAT3	-5.64386
PIWIL4	-5.64386
SESN3	-5.64386
POGLUT3	-5.64386
LINC02763	-5.64386
NCAM1	-5.64386
ZBTB16	-5.64386
UPK2	-5.64386
SORL1	-5.64386
UBASH3B	-5.64386
TMEM45B	-5.64386
SLC6A13	-5.64386
CACNA1C-AS4	-5.64386
CACNA1C-IT3	-5.64386
CACNA1C-AS2	-5.64386
CACNA1C-AS2	-5.64386
LAG3	-5.64386
FOXJ2	-5.64386
A2ML1	-5.64386
OVCH1-AS1	-5.64386
SLC2A13	-5.64386
GXYLT1	-5.64386
LINC02156	-5.64386
RNF41	-5.64386
PIP4K2C	-5.64386
AVPR1A	-5.64386
MDM2	-5.64386
DUSP6	-5.64386
C12orf42	-5.64386
BTBD11	-5.64386
TBX3	-5.64386
MIR620	-5.64386
LINC02423	-5.64386
MIR1178	-5.64386
CABP1	-5.64386
KDM2B	-5.64386
SCARB1	-5.64386
PGAM5	-5.64386
LINC00539	-5.64386
SPATA13	-5.64386
PABPC3	-5.64386
ATP8A2	-5.64386
LINC00545	-5.64386
RFC3	-5.64386
MIR5006	-5.64386
DGKH	-5.64386
DNAJC15	-5.64386
LINC00562	-5.64386
MED4	-5.64386
ITM2B	-5.64386
C13orf42	-5.64386
DHRS12	-5.64386
CNMD	-5.64386
PCDH17	-5.64386
LMO7	-5.64386
SCEL	-5.64386
RBM26-AS1	-5.64386
LINC01038	-5.64386
SPRY2	-5.64386
SNORD13G	-5.64386
DZIP1	-5.64386
LOC105370401	-5.64386
OR6J1	-5.64386
LINC02313	-5.64386
LOC112268124	-5.64386
FBXO34	-5.64386
PELI2	-5.64386
GPX2	-5.64386
LINC02324	-5.64386
DCAF5	-5.64386
SUSD6	-5.64386
SUSD6	-5.64386
SNORD169	-5.64386
SIPA1L1	-5.64386
TTC8	-5.64386
CATSPERB	-5.64386
RIN3	-5.64386
RIN3	-5.64386
DIO3OS	-5.64386
MIR4715	-5.64386
GABRG3-AS1	-5.64386
WHAMMP2	-5.64386
C15orf41	-5.64386
LINC01852	-5.64386
FAM98B	-5.64386
SEMA6D	-5.64386
MIR6085	-5.64386
DAPK2	-5.64386
NOX5	-5.64386
EWSAT1	-5.64386
GLCE	-5.64386
ADPGK-AS1	-5.64386
CD276	-5.64386
EDC3	-5.64386
TSPAN3	-5.64386
LINC02351	-5.64386
TM2D3	-5.64386
TRAP1	-5.64386
SNN	-5.64386
SNX29	-5.64386
ABCC6	-5.64386
XYLT1	-5.64386
TNRC6A	-5.64386
C16orf82	-5.64386
IL4R	-5.64386
MVP	-5.64386
N4BP1	-5.64386
N4BP1	-5.64386
LINC01571	-5.64386
FTO-IT1	-5.64386
AMFR	-5.64386
CX3CL1	-5.64386
ATP6V0D1	-5.64386
PHLPP2	-5.64386
LOC101928708	-5.64386
ABR	-5.64386
SERPINF2	-5.64386
CLUH	-5.64386
WSCD1	-5.64386
TEKT1	-5.64386
STX8	-5.64386
DNAH9	-5.64386
DNAH9	-5.64386
PLD6	-5.64386
PPY2P	-5.64386
LOC101927018	-5.64386
AA06	-5.64386
ANKRD40CL	-5.64386
MIR8059	-5.64386
LOC101927168	-5.64386
LRRC30	-5.64386
CYP4F35P	-5.64386
CABLES1	-5.64386
DSG1	-5.64386
MEP1B	-5.64386
ZNF396	-5.64386
INO80C	-5.64386
FHOD3	-5.64386
SLC14A2	-5.64386
RNF165	-5.64386
LOXHD1	-5.64386
C18orf12	-5.64386
SKA1	-5.64386
MAPK4	-5.64386
SMAD4	-5.64386
PMAIP1	-5.64386
MIR7-3	-5.64386
LOC100128568	-5.64386
ZNF136	-5.64386
NFIX	-5.64386
LYL1	-5.64386
SUGP2	-5.64386
ZNF536	-5.64386
LGALS4	-5.64386
PAF1	-5.64386
BCAT2	-5.64386
FAM71E1	-5.64386
SNAR-F	-5.64386
SIGLECL1	-5.64386
ETFB	-5.64386
SIGLEC8	-5.64386
ZNF331	-5.64386
RPS9	-5.64386
KIR3DL2	-5.64386
PDYN	-5.64386
LOC388780	-5.64386
SNAP25	-5.64386
MACROD2-AS1	-5.64386
MGME1	-5.64386
INSM1	-5.64386
CST7	-5.64386
RALY	-5.64386
TGIF2	-5.64386
FAM83D	-5.64386
CHD6	-5.64386
CHD6	-5.64386
SRSF6	-5.64386
MIR3646	-5.64386
MIR3646	-5.64386
MIR3646	-5.64386
KCNS1	-5.64386
WFDC2	-5.64386
SLC12A5	-5.64386
CDH22	-5.64386
RNF114	-5.64386
TFAP2C	-5.64386
OSBPL2	-5.64386
APP	-5.64386
CLDN17	-5.64386
HUNK	-5.64386
LINC01690	-5.64386
ATP5PO	-5.64386
RUNX1	-5.64386
DOP1B	-5.64386
CHAF1B	-5.64386
HLCS	-5.64386
B3GALT5	-5.64386
B3GALT5	-5.64386
C2CD2	-5.64386
C2CD2	-5.64386
SIK1	-5.64386
ADARB1	-5.64386
HSFY1P1	-5.64386
SEZ6L	-5.64386
ASCC2	-5.64386
OSM	-5.64386
TBC1D10A	-5.64386
RNF185	-5.64386
SLC5A1	-5.64386
SLC5A4	-5.64386
MIR4764	-5.64386
TNRC6B	-5.64386
GRAMD4	-5.64386
NHS-AS1	-5.64386
ADGRG2	-5.64386
SH3KBP1	-5.64386
CBLL2	-5.64386
ATP6AP2	-5.64386
EFHC2	-5.64386
LINC01186	-5.64386
GPKOW	-5.64386
CENPVL3	-5.64386
FAM156A	-5.64386
MIR6895	-5.64386
AR	-5.64386
IGBP1	-5.64386
LOC100132741	-5.64386
MIR421	-5.64386
PGAM4	-5.64386
IL1RAPL2	-5.64386
IL1RAPL2	-5.64386
XIAP	-5.64386
TENM1	-5.64386
BCORL1	-5.64386
STK26	-5.64386
RAP2C	-5.64386
PHF6	-5.64386
CTAG2	-5.64386
MEGF6	-5.05889
AJAP1	-5.05889
MIR4689	-5.05889
NPHP4	-5.05889
RERE	-5.05889
C1orf158	-5.05889
MST1L	-5.05889
MST1L	-5.05889
KLHDC7A	-5.05889
OTUD3	-5.05889
PLA2G2A	-5.05889
CDA	-5.05889
EIF4G3	-5.05889
LOC101928163	-5.05889
AHDC1	-5.05889
PPP1R8	-5.05889
XKR8	-5.05889
PTAFR	-5.05889
LINC01648	-5.05889
LINC01648	-5.05889
LINC01226	-5.05889
RNF19B	-5.05889
ZSCAN20	-5.05889
MIR552	-5.05889
ZMYM1	-5.05889
TFAP2E	-5.05889
MACF1	-5.05889
CYP4A11	-5.05889
PDZK1IP1	-5.05889
CMPK1	-5.05889
PODN	-5.05889
SLC1A7	-5.05889
CDCP2	-5.05889
TTC22	-5.05889
MIR4422	-5.05889
MIR4422	-5.05889
PDE4B	-5.05889
PDE4B	-5.05889
GIPC2	-5.05889
CLCA1	-5.05889
ABCA4	-5.05889
ABCA4	-5.05889
MFSD14A	-5.05889
SLC30A7	-5.05889
KCNA10	-5.05889
KCNA2	-5.05889
LRIF1	-5.05889
NGF-AS1	-5.05889
LOC102723769	-5.05889
GJA5	-5.05889
CRCT1	-5.05889
KPRP	-5.05889
DCST1	-5.05889
F11R	-5.05889
RXRG	-5.05889
MIR3658	-5.05889
LAMC2	-5.05889
NR5A2	-5.05889
TNNT2	-5.05889
PPP1R15B	-5.05889
DSTYK	-5.05889
MIR135B	-5.05889
PIGR	-5.05889
PLXNA2	-5.05889
LINC01717	-5.05889
RD3	-5.05889
VASH2	-5.05889
CNIH3	-5.05889
CNIH3	-5.05889
LIN9	-5.05889
MAP10	-5.05889
ARID4B	-5.05889
LINC01250	-5.05889
EIPR1	-5.05889
LRATD1	-5.05889
FAM49A	-5.05889
LINC01376	-5.05889
LINC01376	-5.05889
ASXL2	-5.05889
CAPN13	-5.05889
LINC01946	-5.05889
CDC42EP3	-5.05889
C2orf91	-5.05889
LINC01819	-5.05889
LINC01819	-5.05889
THADA	-5.05889
THADA	-5.05889
DYNC2LI1	-5.05889
LINC01833	-5.05889
LINC01833	-5.05889
LINC01118	-5.05889
FBXO11	-5.05889
MIR8485	-5.05889
GPR75-ASB3	-5.05889
VRK2	-5.05889
PAPOLG	-5.05889
PAPOLG	-5.05889
RAB1A	-5.05889
ETAA1	-5.05889
DYSF	-5.05889
EXOC6B	-5.05889
ST3GAL5-AS1	-5.05889
ADRA2B	-5.05889
INPP4A	-5.05889
INPP4A	-5.05889
MRPL30	-5.05889
LONRF2	-5.05889
PDCL3	-5.05889
NPAS2	-5.05889
TBC1D8-AS1	-5.05889
IL1R1	-5.05889
SLC9A4	-5.05889
LOC285000	-5.05889
UXS1	-5.05889
PLGLA	-5.05889
MIR548AU	-5.05889
SLC5A7	-5.05889
GCC2	-5.05889
LIMS1	-5.05889
EDAR	-5.05889
ACOXL	-5.05889
BCL2L11	-5.05889
MIR4435-2HG	-5.05889
IL1B	-5.05889
RABL2A	-5.05889
THORLNC	-5.05889
LOC101927709	-5.05889
MARCO	-5.05889
PTPN4	-5.05889
TFCP2L1	-5.05889
LOC105373609	-5.05889
RAB6D	-5.05889
MGAT5	-5.05889
TMEM163	-5.05889
TMEM163	-5.05889
MIR7157	-5.05889
KYNU	-5.05889
KYNU	-5.05889
ARHGAP15	-5.05889
ARHGAP15	-5.05889
LYPD6B	-5.05889
LINC01817	-5.05889
RND3	-5.05889
ARL6IP6	-5.05889
LINC01806	-5.05889
CSRNP3	-5.05889
MIR3128	-5.05889
SESTD1	-5.05889
NUP35	-5.05889
WDR75	-5.05889
LOC105373805	-5.05889
NABP1	-5.05889
PLCL1	-5.05889
MAIP1	-5.05889
CLK1	-5.05889
KIAA2012-AS1	-5.05889
NDUFS1	-5.05889
ADAM23	-5.05889
MIR4775	-5.05889
PLEKHM3	-5.05889
LINC01878	-5.05889
MIR4776-2	-5.05889
LINC01614	-5.05889
LINC01614	-5.05889
XRCC5	-5.05889
LINC01963	-5.05889
MIR6809	-5.05889
LOC105373878	-5.05889
ARPC2	-5.05889
CTDSP1	-5.05889
STK36	-5.05889
MIR9500	-5.05889
RESP18	-5.05889
CCDC140	-5.05889
CT75	-5.05889
ACSL3	-5.05889
ACSL3	-5.05889
SCG2	-5.05889
TM4SF20	-5.05889
SLC16A14	-5.05889
LINC01907	-5.05889
EFHD1	-5.05889
KCNJ13	-5.05889
DNAJB3	-5.05889
HJURP	-5.05889
SPP2	-5.05889
LINC01891	-5.05889
LINC01891	-5.05889
TNRC17	-5.05889
GBX2	-5.05889
ACKR3	-5.05889
COPS8	-5.05889
PER2	-5.05889
LINC01940	-5.05889
MIR4440	-5.05889
GPR35	-5.05889
AQP12B	-5.05889
KIF1A	-5.05889
CROCC2	-5.05889
SETD5	-5.05889
RAF1	-5.05889
MIR4270	-5.05889
RARB	-5.05889
PDCD6IP	-5.05889
ITGA9-AS1	-5.05889
LARS2-AS1	-5.05889
CCR5	-5.05889
TDGF1	-5.05889
GNAI2	-5.05889
RASSF1	-5.05889
POC1A	-5.05889
MIR3938	-5.05889
PTPRG	-5.05889
FEZF2	-5.05889
ATXN7	-5.05889
PSMD6-AS2	-5.05889
ADAMTS9-AS2	-5.05889
ADAMTS9	-5.05889
KBTBD8	-5.05889
FAM86DP	-5.05889
PROS1	-5.05889
LINC00635	-5.05889
LINC00635	-5.05889
CD47	-5.05889
SIDT1	-5.05889
ZBTB20-AS5	-5.05889
ZBTB20-AS5	-5.05889
HGD	-5.05889
MYLK-AS2	-5.05889
MIR6083	-5.05889
SEC61A1	-5.05889
RAB7A	-5.05889
TMCC1	-5.05889
DNAJC13	-5.05889
KY	-5.05889
DZIP1L	-5.05889
DZIP1L	-5.05889
FAIM	-5.05889
PCOLCE2	-5.05889
SLC9A9-AS1	-5.05889
AGTR1	-5.05889
IQCJ	-5.05889
IQCJ-SCHIP1-AS1	-5.05889
TNIK	-5.05889
FNDC3B	-5.05889
GHSR	-5.05889
LINC00501	-5.05889
LINC00578	-5.05889
LINC02054	-5.05889
BCL6	-5.05889
LPP	-5.05889
MIR944	-5.05889
FGF12	-5.05889
ZNF141	-5.05889
CPLX1	-5.05889
CRMP1	-5.05889
ABLIM2	-5.05889
ABLIM2	-5.05889
ABLIM2	-5.05889
SLC2A9	-5.05889
MIR3138	-5.05889
LINC00504	-5.05889
MED28	-5.05889
SLC34A2	-5.05889
SEL1L3	-5.05889
C4orf19	-5.05889
LINC02513	-5.05889
TLR10	-5.05889
LINC02265	-5.05889
RBM47	-5.05889
APBB2	-5.05889
LIMCH1	-5.05889
LIMCH1	-5.05889
YIPF7	-5.05889
YIPF7	-5.05889
CNGA1	-5.05889
OCIAD2	-5.05889
RASL11B	-5.05889
IGFBP7-AS1	-5.05889
STAP1	-5.05889
UBA6	-5.05889
UGT2B28	-5.05889
MTHFD2L	-5.05889
CXCL11	-5.05889
MIR548AH	-5.05889
SOWAHB	-5.05889
PRDM8	-5.05889
BMP3	-5.05889
HNRNPD	-5.05889
DSPP	-5.05889
BMPR1B	-5.05889
LOC105377621	-5.05889
SLC9B1	-5.05889
LOC101929577	-5.05889
AIMP1	-5.05889
HADH	-5.05889
EGF	-5.05889
EGF	-5.05889
ENPEP	-5.05889
PANCR	-5.05889
SEC24D	-5.05889
INTU	-5.05889
INTU	-5.05889
MGST2	-5.05889
INPP4B	-5.05889
EDNRA	-5.05889
MIR4799	-5.05889
FBXW7-AS1	-5.05889
TRIM2	-5.05889
TLR2	-5.05889
FGG	-5.05889
PDGFC	-5.05889
PDGFC	-5.05889
LINC02269	-5.05889
STOX2	-5.05889
LINC02362	-5.05889
MIR6075	-5.05889
LINC02112	-5.05889
TARS	-5.05889
FLJ31104	-5.05889
LINC02225	-5.05889
PDE4D	-5.05889
PDE4D	-5.05889
LRRC70	-5.05889
LINC02229	-5.05889
MAST4	-5.05889
ARHGEF28	-5.05889
ARHGEF28	-5.05889
GCNT4	-5.05889
PDE8B	-5.05889
LHFPL2	-5.05889
LHFPL2	-5.05889
LHFPL2	-5.05889
ARSB	-5.05889
JMY	-5.05889
SSBP2	-5.05889
C5orf30	-5.05889
LINC01848	-5.05889
NREP	-5.05889
FEM1C	-5.05889
MIR1244-3	-5.05889
RAPGEF6	-5.05889
MIR1289-2	-5.05889
VDAC1	-5.05889
H2AFY	-5.05889
H2AFY	-5.05889
LOC105379194	-5.05889
MZB1	-5.05889
IGIP	-5.05889
PCDHB6	-5.05889
PCDHGA12	-5.05889
ARAP3	-5.05889
PCDH1	-5.05889
ARHGAP26-IT1	-5.05889
ARHGAP26-IT1	-5.05889
MIR5197	-5.05889
ARHGEF37	-5.05889
PPARGC1B	-5.05889
PPARGC1B	-5.05889
GRIA1	-5.05889
MIR1294	-5.05889
MIR3141	-5.05889
MIR1303	-5.05889
LINC01845	-5.05889
GABRB2	-5.05889
SLIT3	-5.05889
LCP2	-5.05889
LINC01485	-5.05889
FAF2	-5.05889
SLC22A23	-5.05889
NRN1	-5.05889
TFAP2A-AS2	-5.05889
TMEM170B	-5.05889
ATXN1	-5.05889
CDKAL1	-5.05889
HDGFL1	-5.05889
GMNN	-5.05889
SLC17A4	-5.05889
TRIM31	-5.05889
C2	-5.05889
LOC101929243	-5.05889
TCP11	-5.05889
CPNE5	-5.05889
KCNK16	-5.05889
KIF6	-5.05889
C6orf132	-5.05889
PRPH2	-5.05889
TNFRSF21	-5.05889
GSTA3	-5.05889
DST	-5.05889
DST	-5.05889
LINC00680-GUSBP4	-5.05889
CD109	-5.05889
SH3BGRL2	-5.05889
TPBG	-5.05889
ANKRD6	-5.05889
CASC6	-5.05889
PREP	-5.05889
CCDC162P	-5.05889
CD164	-5.05889
LINC02541	-5.05889
TPI1P3	-5.05889
FABP7	-5.05889
RNF146	-5.05889
IFNGR1	-5.05889
LOC102723649	-5.05889
LINC02528	-5.05889
LINC02528	-5.05889
PERP	-5.05889
TXLNB	-5.05889
SAMD5	-5.05889
SASH1	-5.05889
TAB2-AS1	-5.05889
RAET1L	-5.05889
ARID1B	-5.05889
SOD2	-5.05889
IGF2R	-5.05889
PACRG	-5.05889
QKI	-5.05889
LINC00602	-5.05889
TBXT	-5.05889
LOC101929297	-5.05889
CCR6	-5.05889
SMOC2	-5.05889
TSPAN13	-5.05889
LINC01162	-5.05889
ELMO1	-5.05889
MRPL32	-5.05889
MIR3943	-5.05889
LUARIS	-5.05889
BLVRA	-5.05889
MIR4657	-5.05889
RAMP3	-5.05889
LOC730338	-5.05889
PKD1L1	-5.05889
GRB10	-5.05889
LANCL2	-5.05889
SNORA15B-1	-5.05889
GUSB	-5.05889
TYW1B	-5.05889
CLIP2	-5.05889
GTF2I	-5.05889
PHTF2	-5.05889
DLX6	-5.05889
AZGP1P1	-5.05889
NAMPT	-5.05889
CFTR-AS1	-5.05889
CTTNBP2	-5.05889
TMEM229A	-5.05889
LRRC4	-5.05889
LOC101928782	-5.05889
STRA8	-5.05889
MGAM2	-5.05889
C7orf33	-5.05889
RHEB	-5.05889
LOC100286906	-5.05889
NOM1	-5.05889
VIPR2	-5.05889
DEFB103A	-5.05889
MFHAS1	-5.05889
SNORD3I	-5.05889
PPP1R3B	-5.05889
RP1L1	-5.05889
FDFT1	-5.05889
TUSC3	-5.05889
SNORD3F	-5.05889
TNFRSF10D	-5.05889
EBF2	-5.05889
DPYSL2	-5.05889
MIR4287	-5.05889
ELP3	-5.05889
DUSP4	-5.05889
LEPROTL1	-5.05889
NRG1	-5.05889
NRG1-IT3	-5.05889
DUSP26	-5.05889
DUSP26	-5.05889
ADGRA2	-5.05889
ADRB3	-5.05889
STAR	-5.05889
PLPP5	-5.05889
FGFR1	-5.05889
SIRLNT	-5.05889
ANK1	-5.05889
PLAT	-5.05889
HOOK3	-5.05889
LINC00293	-5.05889
SPIDR	-5.05889
PRKDC	-5.05889
UBE2V2	-5.05889
EFCAB1	-5.05889
RB1CC1	-5.05889
NPBWR1	-5.05889
OPRK1	-5.05889
LOC100507516	-5.05889
RGS20	-5.05889
SNORA1B	-5.05889
SNORD54	-5.05889
SNORD54	-5.05889
IMPAD1	-5.05889
LINC01606	-5.05889
LOC101929488	-5.05889
LOC101929488	-5.05889
UBXN2B	-5.05889
CA8	-5.05889
LOC100130298	-5.05889
ASPH	-5.05889
YTHDF3	-5.05889
LOC102724708	-5.05889
LOC102724708	-5.05889
EYA1	-5.05889
LOC392232	-5.05889
RDH10-AS1	-5.05889
RDH10-AS1	-5.05889
GDAP1	-5.05889
ZNF704	-5.05889
FABP5	-5.05889
IMPA1P1	-5.05889
LOC102723322	-5.05889
MIR3150BHG	-5.05889
TSPYL5	-5.05889
MIR4471	-5.05889
MIR4471	-5.05889
ODF1	-5.05889
LRP12	-5.05889
MED30	-5.05889
ASAP1-IT1	-5.05889
ASAP1-IT1	-5.05889
MIR7112	-5.05889
DOCK8-AS1	-5.05889
GLIS3-AS1	-5.05889
GLIS3	-5.05889
CDC37L1	-5.05889
PTPRD	-5.05889
LINC00583	-5.05889
SH3GL2	-5.05889
MTAP	-5.05889
LINC01243	-5.05889
TAF1L	-5.05889
ANXA2P2	-5.05889
UBAP1	-5.05889
ZBTB5	-5.05889
SLC25A51	-5.05889
LOC101928381	-5.05889
MAMDC2	-5.05889
LINC01474	-5.05889
TRPM6	-5.05889
GNA14	-5.05889
SLC28A3	-5.05889
NAA35	-5.05889
GAS1	-5.05889
GAS1	-5.05889
NXNL2	-5.05889
S1PR3	-5.05889
DIRAS2	-5.05889
NFIL3	-5.05889
MIR3910-2	-5.05889
MIR3651	-5.05889
OGN	-5.05889
ASPN	-5.05889
LOC101928119	-5.05889
LOC158435	-5.05889
TMOD1	-5.05889
TMOD1	-5.05889
NANS	-5.05889
CORO2A	-5.05889
TGFBR1	-5.05889
ALDOB	-5.05889
PPP3R2	-5.05889
ABCA1	-5.05889
FSD1L	-5.05889
TMEM38B	-5.05889
EPB41L4B	-5.05889
PALM2-AKAP2	-5.05889
PTGR1	-5.05889
RGS3	-5.05889
RGS3	-5.05889
PAPPA	-5.05889
PAPPA	-5.05889
ASTN2-AS1	-5.05889
ASTN2-AS1	-5.05889
TLR4	-5.05889
BRINP1	-5.05889
FBXW2	-5.05889
C5	-5.05889
DAB2IP	-5.05889
TTLL11	-5.05889
LHX6	-5.05889
GPR21	-5.05889
STRBP	-5.05889
TOR2A	-5.05889
DOLK	-5.05889
LINC00963	-5.05889
NTMT1	-5.05889
RAPGEF1	-5.05889
SURF4	-5.05889
LOC401557	-5.05889
NSMF	-5.05889
EHMT1	-5.05889
LOC105376331	-5.05889
TUBBP5	-5.05889
AKR1C2	-5.05889
AKR1C2	-5.05889
LINC02561	-5.05889
CALML5	-5.05889
IL15RA	-5.05889
IL15RA	-5.05889
IL15RA	-5.05889
LINC02656	-5.05889
LINC00707	-5.05889
ECHDC3	-5.05889
PRPF18	-5.05889
LOC101928453	-5.05889
VIM-AS1	-5.05889
BAMBI	-5.05889
NPY4R2	-5.05889
C10orf71	-5.05889
CSTF2T	-5.05889
LINC00844	-5.05889
ANK3	-5.05889
LRMDA	-5.05889
LRMDA	-5.05889
LRMDA	-5.05889
KCNMA1-AS3	-5.05889
PPIF	-5.05889
PPIF	-5.05889
GHITM	-5.05889
CCSER2	-5.05889
MIR346	-5.05889
GRID1	-5.05889
WAPL	-5.05889
OPN4	-5.05889
PDLIM1	-5.05889
SCD	-5.05889
NFKB2	-5.05889
CNNM2	-5.05889
SH3PXD2A-AS1	-5.05889
SFR1	-5.05889
CASC2	-5.05889
HMX3	-5.05889
NKX1-2	-5.05889
FAM53B-AS1	-5.05889
CTBP2	-5.05889
FANK1	-5.05889
MIR378C	-5.05889
LSP1	-5.05889
RRM1	-5.05889
DNHD1	-5.05889
LMO1	-5.05889
MIR4299	-5.05889
SNORD147	-5.05889
LDHAL6A	-5.05889
CSRP3	-5.05889
HTATIP2	-5.05889
MIR8068	-5.05889
LMO2	-5.05889
PDHX	-5.05889
ACCSL	-5.05889
LINC02687	-5.05889
OR5AK4P	-5.05889
CD5	-5.05889
VPS37C	-5.05889
ASRGL1	-5.05889
LINC02724	-5.05889
MYEOV	-5.05889
FGF3	-5.05889
FADD	-5.05889
RNF169	-5.05889
TPBGL	-5.05889
MIR326	-5.05889
UVRAG	-5.05889
EMSY	-5.05889
OMP	-5.05889
MYO7A	-5.05889
PAK1	-5.05889
EED	-5.05889
MIR3166	-5.05889
SMCO4	-5.05889
HEPHL1	-5.05889
ARHGAP42	-5.05889
LOC102723838	-5.05889
PDGFD	-5.05889
GUCY1A2	-5.05889
FDX1	-5.05889
LAYN	-5.05889
ANKK1	-5.05889
HTR3A	-5.05889
SIK3	-5.05889
UBASH3B	-5.05889
ST3GAL4	-5.05889
LOC101929427	-5.05889
LOC101929427	-5.05889
LINC02714	-5.05889
RAD52	-5.05889
CACNA1C-AS4	-5.05889
PRMT8	-5.05889
PTPRO	-5.05889
RASSF8	-5.05889
SSPN	-5.05889
ITPR2	-5.05889
KLHL42	-5.05889
FAR2	-5.05889
DENND5B-AS1	-5.05889
FGD4	-5.05889
ANO6	-5.05889
PCED1B	-5.05889
SMARCD1	-5.05889
ATF1	-5.05889
GRASP	-5.05889
NFE2	-5.05889
OR10P1	-5.05889
CTDSP2	-5.05889
TBK1	-5.05889
KCNMB4	-5.05889
OSBPL8	-5.05889
PPFIA2	-5.05889
LINC02399	-5.05889
LOC105369911	-5.05889
LTA4H	-5.05889
SLC5A8	-5.05889
WASHC4	-5.05889
PRDM4	-5.05889
LOC728739	-5.05889
FAM222A	-5.05889
LINC02459	-5.05889
TBX3	-5.05889
TBX3	-5.05889
LOC100506551	-5.05889
TMEM233	-5.05889
MSI1	-5.05889
MLXIP	-5.05889
NCOR2	-5.05889
SCARB1	-5.05889
TMEM132B	-5.05889
LINC00621	-5.05889
TNFRSF19	-5.05889
PCOTH	-5.05889
ATP12A	-5.05889
RNF17	-5.05889
GSX1	-5.05889
STARD13	-5.05889
STARD13	-5.05889
STARD13	-5.05889
RFC3	-5.05889
LINC02343	-5.05889
RGCC	-5.05889
DGKH	-5.05889
LINC01050	-5.05889
HTR2A	-5.05889
CAB39L	-5.05889
DLEU1-AS1	-5.05889
CCDC70	-5.05889
MIR4704	-5.05889
SPRY2	-5.05889
SPRY2	-5.05889
GPC5-AS2	-5.05889
SLC15A1	-5.05889
CLYBL-AS2	-5.05889
NALCN	-5.05889
FGF14	-5.05889
LINC00343	-5.05889
LINC00343	-5.05889
MCF2L-AS1	-5.05889
LOC101928841	-5.05889
RNASE1	-5.05889
OR4E1	-5.05889
RABGGTA	-5.05889
NFATC4	-5.05889
FOXG1-AS1	-5.05889
AKAP6	-5.05889
NFKBIA	-5.05889
TRIM9	-5.05889
NID2	-5.05889
FERMT2	-5.05889
KIAA0586	-5.05889
DAAM1	-5.05889
TRMT5	-5.05889
PPP2R5E	-5.05889
MTHFD1	-5.05889
ACTN1	-5.05889
SRSF5	-5.05889
MIR7843	-5.05889
ALDH6A1	-5.05889
PGF	-5.05889
ESRRB	-5.05889
VASH1	-5.05889
KCNK13	-5.05889
RPS6KA5	-5.05889
BDKRB1	-5.05889
HSP90AA1	-5.05889
LINC00221	-5.05889
COL4A6	-5.05889
