# Supplementary material for: Integrative RNA-Seq and ATAC-Seq Analysis Reveals the Migration-Associated Genes Involved in Antitumor Effects of Herbal Medicine Feiyanning on Lung Cancer Cells
Source: Front Genet. 2021 Dec 21;12:799099. doi: 10.3389/fgene.2021.799099 (PMC8724546; doi:10.3389/fgene.2021.799099)
Supplement: Supplementary file 5 [file Table4.XLSX]

## Sheet: A549-24H
Raw data of CCK-8 assay in figure 1 for initial validation
		FYN-treated					Control
A	absorbance FYN concentration	repliacate1	replicate 2	replicate 3	replicate 4	replicate 5	repliacate1	replicate 2	replicate 3	replicate 4	replicate 5	450
B	0.25mg/ml	1.52	1.367	1.269	1.559	1.319	0.164	0.181	0.168	0.176	0.191	450
C	0.5mg/ml	1.113	0.979	1.018	0.969	1.068						450
D	1mg/ml	0.722	0.626	0.643	0.668	0.621						450
E	2mg/ml	0.434	0.369	0.353	0.379	0.368						450
F	3mg/ml	0.36	0.365	0.351	0.341	0.344						450
G	0mg/ml	1.493	1.541	1.478	1.512	1.367						450

## Sheet: A549-48H
Raw data of CCK-8 assay in figure 1 for initial validation
		FYN-treated					Control
A	absorbance FYN concentration	repliacate 1	repliacate 2	repliacate 3	repliacate 4	repliacate 5	repliacate 1	repliacate 2	repliacate 3	repliacate 4	repliacate 5	450
B	0.25mg/ml	2.4	2.387	2.365	2.285	2.195	0.18	0.18	0.181	0.208	0.189	450
C	0.5mg/ml	1.567	1.399	1.457	1.473	1.559						450
D	1mg/ml	0.726	0.693	0.673	0.698	0.754						450
E	2mg/ml	0.379	0.397	0.391	0.389	0.376						450
F	3mg/ml	0.361	0.387	0.384	0.375	0.352						450
G	0mg/ml	3.341	3.269	3.24	3.19	3.367						450

## Sheet: A549-72H
Raw data of CCK-8 assay in figure 1 for initial validation
	FYN-treated						Control
A	absorbance FYN concentration	repliacate 1	repliacate 2	repliacate 3	repliacate 4	repliacate 5	repliacate 1	repliacate 2	repliacate 3	repliacate 4	repliacate 5	450
B	0.25mg/ml	2.148	2.297	2.328	2.317	2.309	0.154	0.169	0.172	0.158	0.17	450
C	0.5mg/ml	1.304	1.361	1.222	1.302	1.372						450
D	1mg/ml	0.719	0.708	0.66	0.647	0.684						450
E	2mg/ml	0.31	0.565	0.472	0.454	0.53						450
F	3mg/ml	0.295	0.44	0.355	0.353	0.34						450
G	0mg/ml	3.139	3.282	2.939	3.189	3.441						450

## Sheet: 95D-24H
Raw data of CCK-8 assay in figure 1 for initial validation
			FYN-treated					Control
A	A	absorbance FYN concentration	repliacate 1	repliacate 2	repliacate 3	repliacate 4	repliacate 5	repliacate 1	repliacate 2	repliacate 3	repliacate 4	repliacate 5	450
B	B	0.25mg/ml	1.427	1.327	1.788	1.6	1.649	0.183	0.178	0.201	0.176	0.195	450
C	C	0.5mg/ml	1.368	1.382	1.516	1.496	1.516						450
D	D	1mg/ml	1.312	1.317	1.346	1.331	1.259						450
E	E	2mg/ml	1.317	1.253	1.383	1.325	1.118						450
F	F	3mg/ml	1.081	1.181	1.088	1.125	1.066						450
G	G	0mg/ml	1.3	1.034	1.149	1.049	1.083						450
H

## Sheet: 95D-48H
Raw data of CCK-8 assay in figure 1 for initial validation
		FYN-treated					Control
A	absorbance FYN concentration	repliacate 1	repliacate 2	repliacate 3	repliacate 4	repliacate 5	repliacate 1	repliacate 2	repliacate 3	repliacate 4	repliacate 5	450
B	0.25mg/ml	1.359	1.138	1.217	1.284	1.129	0.172	0.173	0.174	0.191	0.217	450
C	0.5mg/ml	0.797	0.917	1.04	1.047	1.171						450
D	1mg/ml	0.772	1.044	1.025	0.997	1.039						450
E	2mg/ml	0.651	0.779	1.236	0.971	0.899						450
F	3mg/ml	0.739	0.868	0.557	0.844	0.577						450
G	0mg/ml	0.894	0.691	0.602	0.618	0.714						450

## Sheet: 95D-72H
Raw data of CCK-8 assay in figure 1 for initial validation
		FYN-treated					Control
A	absorbance FYN concentration	repliacate 1	repliacate 2	repliacate 3	repliacate 4	repliacate 5	repliacate 1	repliacate 2	repliacate 3	repliacate 4	repliacate 5	450
B	0.25mg/ml	1.177	1.122	1.261	1.219	1.234	0.202	0.221	0.223	0.213	0.266	450
C	0.5mg/ml	1.069	1.175	0.917	1.163	1.159						450
D	1mg/ml	0.833	1.023	1.012	0.998	0.86						450
E	2mg/ml	0.761	0.806	0.869	0.936	0.749						450
F	3mg/ml	0.737	0.679	0.659	0.684	0.674						450
G	0mg/ml	0.682	0.643	0.618	0.611	0.797						450
												450

## Sheet: H1975-24H
Raw data of CCK-8 assay in figure 1 for initial validation
		FYN-treated					Control
A	absorbance FYN concentration	repliacate 1	repliacate 2	repliacate 3	repliacate 4	repliacate 5	repliacate 1	repliacate 2	repliacate 3	repliacate 4	repliacate 5	450
B	0.25mg/ml	0.807	0.718	0.855	0.68	0.72	0.184	0.183	0.193	0.205	0.196	450
C	0.5mg/ml	0.796	0.764	0.683	0.836	0.72						450
D	1mg/ml	0.749	0.662	0.668	0.628	0.611						450
E	2mg/ml	0.609	0.536	0.558	0.538	0.537						450
F	3mg/ml	0.539	0.479	0.523	0.462	0.465						450
G	0mg/ml	0.605	0.983	0.966	0.949	0.716						450

## Sheet: H1975-48H
Raw data of CCK-8 assay in figure 1 for initial validation
		FYN-treated					Control
A	absorbance FYN concentration	repliacate 1	repliacate 2	repliacate 3	repliacate 4	repliacate 5	repliacate 1	repliacate 2	repliacate 3	repliacate 4	repliacate 5	450
B	0.25mg/ml	0.744	0.664	1.007	0.797	0.76	0.2	0.214	0.187	0.213	0.192	450
C	0.5mg/ml	0.615	0.722	0.667	0.721	0.609						450
D	1mg/ml	0.472	0.442	0.427	0.434	0.462						450
E	2mg/ml	0.308	0.306	0.3	0.283	0.3						450
F	3mg/ml	0.375	0.294	0.337	0.306	0.318						450
G	0mg/ml	0.553	0.993	1.094	0.926	0.696						450

## Sheet: H1975-72H
Raw data of CCK-8 assay in figure 1 for initial validation
		FYN-treated					Control
A	absorbance FYN concentration	repliacate 1	repliacate 2	repliacate 3	repliacate 4	repliacate 5	repliacate 1	repliacate 2	repliacate 3	repliacate 4	repliacate 5	450
B	0.25mg/ml	0.427	0.531	0.69	0.522	0.515	0.168	0.175	0.172	0.177	0.184	450
C	0.5mg/ml	0.35	0.496	0.44	0.477	0.421						450
D	1mg/ml	0.258	0.28	0.262	0.268	0.275						450
E	2mg/ml	0.24	0.238	0.23	0.237	0.237						450
F	3mg/ml	0.288	0.287	0.291	0.275	0.238						450
G	0mg/ml	0.399	0.878	0.876	0.892	0.478						450
