# Supplementary material for: Integrative RNA-Seq and ATAC-Seq Analysis Reveals the Migration-Associated Genes Involved in Antitumor Effects of Herbal Medicine Feiyanning on Lung Cancer Cells
Source: Front Genet. 2021 Dec 21;12:799099. doi: 10.3389/fgene.2021.799099 (PMC8724546; doi:10.3389/fgene.2021.799099)
Supplement: Supplementary file 6 [file Table1.XLSX]

## Sheet: Up-regulated gene list
Up-regulated gene list
AARSD1
ABCC9
ACOT7
ACSS1
ADGRE5
ADORA2B
AES
ALDOA
ANGPTL4
ANK1
ANKRD39
AP2S1
APOC1
APOL6
APRT
ARHGDIA
ARMC6
ASPHD1
ATAD3A
ATOX1
ATP13A1
ATP5D
ATP6V0B
AUP1
AURKAIP1
AURKB
B3GAT3
BAIAP2
BAIAP2L2
BCAT2
BCL7C
BIN1
BIRC5
BLOC1S1
BLVRB
BOP1
BRCA1
BRD2
BRD9
BRMS1
BSG
C10orf35
C11orf68
C11orf98
C14orf80
C16orf13
C16orf74
C19orf24
C19orf33
C19orf48
C19orf70
C1orf159
C20orf27
C7orf50
C9orf142
C9orf16
CACNG8
CAMKK1
CAPG
CBS
CBX6
CCDC124
CCDC167
CCDC86
CCDC88B
CCDC9
CCDC94
CCHCR1
CCL5
CCNB1
CCNF
CD320
CD44
CD68
CD81
CDC20
CDC34
CDC37
CDC42EP1
CDC42EP2
CDCA5
CDCP1
CDK10
CDK5RAP3
CDPF1
CDT1
CECR5
CENPB
CENPM
CEP131
CEP250
CFL1
CHAF1A
CHCHD10
CHID1
CHTF18
CLIC1
CLN6
CLSPN
CNN2
CNPY3
COA3
COLGALT1
COMMD4
COPE
COX4I1
COX8A
CPNE7
CRELD2
CSNK1E
CST3
CTSD
CWC25
CWF19L2
CXCL1
CXCL5
DCTN3
DDX11
DDX12P
DDX39A
DDX41
DGCR6
DGCR6L
DHRS4L2
DISC1
DLGAP4
DNMT1
DOHH
DPP7
DPP9
DRAP1
DTYMK
DUS3L
E2F1
E2F2
EBNA1BP2
EBP
ECSIT
EEF1D
EFHD2
EHBP1L1
EHMT2
EIF3G
EIF3K
EIF4EBP1
EIF6
ELOF1
EMP3
ENKD1
ERI3
ESRRG
ETFB
ETV4
EWSR1
EXOSC4
FA2H
FAHD1
FAM110A
FAM193B
FAM195A
FAM195B
FAM207A
FAM58A
FARSA
FBL
FBLN1
FBXW9
FCHO1
FDX1L
FEN1
FHOD1
FOSL1
FPGS
FST
FSTL3
FXYD2
FXYD5
GADD45GIP1
GAMT
GAPDH
GAS2L1
GFOD1
GFPT2
GIGYF1
GINS2
GLTSCR2
GOLGA7B
GPAA1
GPATCH4
GPS1
GPT2
GRWD1
GSDMD
GSTO1
GSTP1
GUCA1B
H2AFX
H2AFZ
HAUS7
HCFC1
HES1
HINT2
HIP1R
HMGA1
HPCAL1
HRAS
HSP90AA1
HSPA1A
HSPBP1
IER2
IER3
IFI35
IFT27
IGFBP1
IGFBP6
IKZF1
IL6R
INAFM1
INHBA
INTS1
ISG15
ISOC2
ITGB4
ITPA
JRK
KCNF1
KCNN4
KCTD17
KIAA0101
KIAA0930
KIF18B
KIF22
KIFC1
KLHDC4
KPTN
KRTCAP2
KXD1
LAMTOR4
LGALS1
LGALS3BP
LIG1
LINC00152
LMAN2
LMF2
LMNA
LOC613037
LOC642846
LYAR
MAD1L1
MAP2K3
MAP2K7
MAPK11
MARVELD1
MBD3
MCAT
MCM2
MCM3
MCM5
MCM7
MEG3
MEGF6
METTL1
MFSD12
MGMT
MIR4435-2HG
MIRLET7BHG
MIS18A
MKI67
MLKL
MOB2
MPDU1
MPST
MRM1
MROH6
MRPL11
MRPL12
MRPL23
MRPL27
MRPL28
MRPL38
MRPS2
MT1X
MT2A
MTFP1
MUC5AC
MVD
MYADM
MYBL2
MYEOV2
NARF
NASP
NCAPH2
NCLN
NCOR1
NDUFA13
NDUFB10
NDUFB2
NDUFB7
NDUFS5
NDUFS8
NDUFV1
NF2
NGEF
NHP2
NMT1
NOC2L
NOP16
NOSIP
NOVA1
NPIPB11
NR2F6
NT5DC2
NTHL1
NUDC
NUDT1
OPHN1
ORAI1
ORAI2
OSGIN1
P3H3
PADI3
PAFAH1B3
PDDC1
PDXP
PELP1
PEMT
PES1
PFDN5
PFDN6
PHB
PHGDH
PI4KAP1
PI4KAP2
PIF1
PLIN3
PLK1
PMF1
PNKP
PNPLA6
POC1A
POLD1
POLR2L
POLRMT
PPM1F
PPP1CA
PPP1R14B
PPP4C
PRADC1
PRDX5
PRKCSH
PRMT1
PRPF31
PRR11
PSMB3
PSMB6
PSMC3
PSMD13
PSMD4
PSMG3
PSRC1
PTDSS2
PTGES
PTTG1
PUS1
PXDN
PYCR1
QTRT1
RAB11B
RAC3
RANGAP1
RASSF7
RAVER1
RBM10
RBMX2
RECQL4
RFC2
RHOG
RHOT2
RILP
RIN1
RMI2
RNPEPL1
ROBO3
RP9P
RPL13AP20
RPL18A
RPL21P28
RPL23
RPL27
RPL29
RPL36
RPLP1
RPLP2
RPS14
RPS15
RPS19BP1
RPS2
RPS28
RPS5
RPS9
RPSA
RRM2
RRN3P3
RRP1
RRP12
RRP7A
RTF1
RUNX3
RUVBL2
S100A16
S100A4
S100A6
SAC3D1
SAMD5
SAPCD2
SART1
SCAMP4
SDF2L1
SELO
SF3B5
SFN
SGOL1
SH2B1
SH3BGRL3
SH3GL1
SHISA9
SIGIRR
SLC1A5
SLC25A1
SLC7A5P2
SLC9A3R2
SMARCA4
SMARCB1
SMOC1
SMOX
SMTN
SNAPC2
SNF8
SNRNP25
SOCS3
SOX4
SPAG5
SPAG7
SPG7
SRM
SRRT
SSSCA1
ST3GAL1
STC2
STK32B
STK32C
STMN1
STRA13
STX10
STXBP2
SUV39H1
TAB1
TACC3
TAF15
TAPBP
TBC1D10B
TBC1D22A
TBCD
TBL3
TCOF1
TEAD4
TECR
TEX264
TFAP4
TGFB1
THOC3
TIMELESS
TIMM10
TIMM44
TIMP1
TK1
TMED1
TMEM132A
TMEM158
TMSB10
TNFAIP8L1
TOMM22
TONSL
TOP1MT
TOR4A
TPI1
TPRA1
TRAP1
TRAPPC2L
TRIM11
TRIM28
TRIM56
TRMT1
TRMT61A
TSPAN14
TSPO
TSSC4
TUBA1A
TUBA1B
TUBA1C
TUBB
TUBB3
TUBB4B
UBE2C
UBE2S
UBXN1
UHRF1
UNC13D
UQCRC1
USP5
VPS51
WASH3P
WDR13
WDR45
WDR46
WDR62
WDR74
WNT7B
XAB2
XYLT2
YIF1A
ZNF335
ZNF341
ZNF593
ZNF692
ZNRD1

## Sheet: Down-regulated gene list
Down-regulated gene list
A1CF
ABCD3
ABCG2
ABHD4
ACAP2
ACBD3
ACBD5
ACO1
ACSL3
ACSL4
ACTR2
ACTR3
ACTR6
ADAM10
ADAM9
ADCY7
ADGRG6
ADO
ADPRM
AFAP1L2
AFF4
AGFG1
AGGF1
AGL
AGPS
AGTPBP1
AHCYL2
AHR
AJUBA
AKAP11
AKAP9
AKR1C3
ALDH1A1
ALG2
ANKIB1
ANKRA2
ANKRD1
ANKRD20A12P
ANKRD26
ANKRD30A
ANKRD33B
ANKRD50
ANO5
ANO6
ANTXR1
ANXA4
AOX1
AP1AR
AP3B1
AP4E1
APC
APPBP2
AQR
ARF6
ARFGEF1
ARFGEF2
ARHGAP12
ARHGAP28
ARHGAP29
ARHGAP35
ARHGAP42
ARHGAP5
ARHGEF12
ARID4B
ARID5B
ARIH1
ARL1
ARL13B
ARL5B
ARL6IP5
ARMCX3
ARMT1
ARNTL
ARRDC4
ASAH1
ASCC3
ASH1L
ASXL2
ATAD1
ATAD2B
ATE1
ATF1
ATF2
ATG2B
ATG4A
ATL2
ATM
ATP2A2
ATP6V1A
ATP6V1C1
ATP6V1G1
ATP8B1
ATXN7
AZI2
AZIN1
BAG5
BBS12
BBS5
BBS7
BCLAF1
BCOR
BDH2
BDNF
BDP1
BIRC2
BIRC6
BLOC1S2
BMPER
BMPR2
BNIP2
BRMS1L
BRWD3
BTAF1
BTBD1
BTG1
BTG2
C12orf75
C16orf87
C1S
C1orf116
C20orf194
C2CD3
C3orf17
C4orf32
C5
C5orf22
C5orf24
C5orf42
C5orf51
C8orf4
C9orf3
CACNA1H
CACNA2D1
CADM1
CALD1
CAMK2D
CAMK2N1
CAMSAP2
CAND1
CAPN7
CAPZA2
CBL
CBLB
CBR4
CBX5
CCDC144B
CCDC186
CCDC50
CCDC6
CCDC80
CCDC90B
CCDC91
CCNT1
CCPG1
CCSER2
CD2AP
CD302
CD46
CDC14B
CDC73
CDH1
CDH4
CDK13
CDK17
CDK6
CDKN1A
CEP170
CEP290
CEP57
CFAP97
CFH
CGGBP1
CHAMP1
CHD1
CHD9
CHIC1
CHORDC1
CHUK
CLASP1
CLASP2
CLCN3
CLDN1
CLGN
CLIC4
CLINT1
CLIP4
CLK1
CLPX
CLTC
CNST
COBLL1
COG3
COL12A1
COL4A1
COL4A4
COL4A5
COL4A6
COL5A1
COL5A2
COPB1
COPB2
COPS2
COPS8
COQ10B
CPD
CPEB2
CPEB4
CPNE3
CREBL2
CREBZF
CRIM1
CSGALNACT1
CSNK1G1
CSNK2A1
CTAGE5
CTDSPL2
CTGF
CTTNBP2NL
CUL3
CWC22
CYB5B
CYB5R4
CYBRD1
CYFIP2
CYLD
CYP24A1
CYP26B1
CYP4V2
DAB2
DCTN4
DCUN1D4
DDHD2
DDX60L
DENND4A
DEPDC7
DFNA5
DHX15
DHX36
DHX40
DICER1
DIP2B
DKK1
DLC1
DLD
DMXL1
DMXL2
DNAJB14
DNAJB4
DNAJC13
DNAJC6
DOCK4
DOCK5
DPH3
DPY19L4
DRAM1
DST
DSTN
DTX3L
DUSP11
DUSP16
DYNC2H1
DYNLT3
DYRK2
DZIP1
DZIP3
EAF1
EBLN3
ECT2
EDA2R
EDEM3
EEA1
EFCAB14
EFEMP1
EFR3A
EGFR
EGLN1
EHBP1
EIF2AK2
EIF2AK3
EIF4A2
EIF4E
EIF4G3
ELF1
ELK4
ELL2
ELMOD2
ELOVL7
EMB
EML1
EML4
EPB41L2
EPB41L4B
EPB41L5
EPS8
EPT1
ERBB2IP
ERMP1
ERN1
ETAA1
ETNK1
EXOC5
EXOC6B
FAM105A
FAM120A
FAM133A
FAM135A
FAM160B1
FAM169A
FAM175B
FAM179B
FAM199X
FAM204A
FAM206A
FAM208B
FAM214A
FAM91A1
FAR1
FAT1
FBN1
FBN2
FBXO22
FBXO28
FBXW11
FBXW2
FBXW8
FCHO2
FEM1B
FERMT2
FGA
FGB
FGD4
FGD6
FGF2
FIP1L1
FKBP5
FLRT2
FLRT3
FN1
FNBP1L
FNDC3A
FOXN2
FPGT
FRAS1
FRG1B
FRS2
FXR1
FZD5
FZD6
GABARAPL1
GABRB3
GADD45A
GALC
GALNT1
GALNT7
GAN
GAS5
GBE1
GCC2
GFPT1
GFRA1
GGPS1
GIN1
GJA1
GLIS3
GLS
GMFB
GNA13
GNG12
GOLGA4
GOLGA5
GOLGA7
GOLGB1
GOPC
GORASP2
GOSR1
GPATCH2L
GPC6
GPCPD1
GPD1L
GPRIN3
GRSF1
GTF2A1
GTF2A2
GULP1
H3F3B
HCFC2
HEATR5A
HECTD1
HECTD4
HEG1
HELZ
HERC1
HGD
HIGD1A
HINT3
HIVEP1
HLTF
HNRNPLL
HORMAD1
HOXC13
HPGD
HPS3
HPS5
HS2ST1
HSD17B12
HSD17B4
HSPA4L
HSPH1
IARS
ICE1
ICE2
ICK
IDH1
IFIT5
IFNGR1
IFRD1
IGF1R
IGF2
IGF2BP3
IGF2R
IKBKAP
IKZF5
IL13RA1
IL1R1
IMPA1
IMPACT
INADL
INTS8
IPMK
IPO7
IPW
IREB2
IRS1
ITCH
ITGA2
ITGAV
ITM2B
ITPR2
ITSN2
IVNS1ABP
JADE3
JAG1
JAK1
JMJD1C
JMY
KCNH1
KCTD18
KCTD3
KDM5B
KDM6A
KIAA1033
KIAA1109
KIAA1147
KIAA1211
KIAA1429
KIAA1841
KIAA1958
KIDINS220
KIF13B
KIF2A
KITLG
KLF10
KLF12
KLF3
KLF9
KLHDC10
KLHL28
KLHL9
KMT2C
KPNA1
KPNA4
KRAS
KRCC1
KRT86
KSR2
LACTB2
LAMP2
LANCL1
LARP4
LATS1
LATS2
LBH
LGR4
LIG4
LIMS1
LINC00657
LINC01279
LINC01578
LMBR1
LMBRD1
LMCD1
LNPEP
LOC100379224
LOC100507487
LOC101927021
LOC728730
LPCAT2
LRCH3
LRP1
LRP6
LRPPRC
LRRC1
LRRC40
LRRC8D
LRRK1
LRRK2
LSM8
LTBP1
LTBP2
LTN1
LUZP1
LYPLAL1
LYSMD3
MAN1A2
MAOA
MAP2
MAP3K2
MAP4K3
MAP4K5
MAP7
MAP9
MAPK6
2021-03-05
2021-03-06
2021-03-07
MARCKS
MATN2
MATN3
MBNL1
MBNL2
MBTD1
MBTPS2
MCCC2
MDM2
MED13
MED13L
MED23
MEF2A
MEGF9
MFAP1
MFSD6
MIB1
MICU3
MIER1
MIER3
MIPOL1
MITF
MKKS
MKL2
MOB1A
MOB3B
MON2
MORC4
MOSPD2
MPDZ
MPP5
MR1
MRPL19
MRPL42
MSANTD4
MSI2
MTFR1
MTM1
MTMR6
MTPN
MTRNR2L8
MUC13
MYBL1
MYNN
MYO1B
MYO1E
MYOF
MYPN
MYSM1
N4BP2
NAA30
NABP1
NACC2
NAMPT
NAV2
NBEAL1
NBN
NBR1
NCK1
NCKAP1
NCOA2
NCOA7
NCR3LG1
NDFIP1
NDFIP2
NDRG2
NDUFA5
NDUFS1
NEBL
NEDD1
NEDD9
NEK7
NEK9
NEO1
NF1
NFAT5
NFE2L2
NFYB
NHLRC2
NIPA1
NMD3
NOTCH2
NPEPPS
NPR3
NR1D2
NR4A3
NRCAM
NRG1
NRIP1
NUAK1
NUFIP1
NUFIP2
NUP153
NUP160
OCRL
ORC2
OSBP
OSBPL10
OSBPL3
OSGIN2
OTUD4
PABPC1
PAFAH1B1
PAIP1
PALLD
PANK2
PANK3
PAPOLG
PAPSS2
PAQR3
PARP14
PARP4
PAWR
PCF11
PCMTD1
PCNP
PCNX
PCNXL4
PDCD6IP
PDE10A
PDE3A
PDE4D
PDGFC
PDZD8
PEAK1
PER1
PER2
PEX1
PEX13
PGAP1
PGM2L1
PHC3
PHF3
PHF6
PHLDB2
PIK3C2A
PIK3CA
PIK3CB
PIKFYVE
PJA2
PKN2
PLCB1
PLCB4
PLCL2
PLEKHA1
PLEKHH2
PLK2
PLOD2
PLRG1
PLS1
PLS3
PLSCR1
PLSCR4
PNPLA4
POF1B
POLR2K
PPIL4
PPM1A
PPM1B
PPM1D
PPP1CB
PPP2CB
PPP2R2A
PPP4R2
PPP4R3B
PPP6C
PPTC7
PRDM1
PREPL
PRICKLE2
PRKAA1
PRKAB2
PRKACB
PRKAR1A
PRKCI
PRKDC
PROS1
PROSC
PRPF40A
PRPF4B
PRRC1
PSMD5
PTAR1
PTCD2
PTP4A1
PTPN11
PTPN12
PTPN13
PTPRG
PUS7L
PWAR5
PYGO1
QKI
QSER1
RAB10
RAB11A
RAB11FIP1
RAB11FIP2
RAB14
RAB18
RAB1A
RAB21
RAB23
RAB2A
RAB30
RAB3GAP1
RAB5A
RAB8B
RABGAP1
RABL3
RAD50
RALGAPB
RANBP2
RAP1A
RAPGEF2
RAPH1
RASA1
RASA2
RASAL2
RASSF6
RB1
RBBP9
RBM12B
RBMS3
RC3H2
RCAN1
RCHY1
RECK
REEP3
REST
RFK
RFX7
RHOBTB3
RHOT1
RIC1
RICTOR
RIF1
RIOK2
RIOK3
RIPK2
RLIM
RND3
RNF11
RNF111
RNF14
RNF19A
RNF6
ROBO1
ROCK1
ROCK2
RP2
RPAP3
RPE
RPF2
RPS27L
RPS6KA3
RPS6KA6
RRM2B
RSRC2
RYBP
S1PR3
SACS
SAMD8
SAT1
SAV1
SBDSP1
SCAF11
SCAF8
SCARB2
SCD
SCN9A
SCOC
SCRN1
SCRN3
SCYL2
SEC23A
SEC23B
SEC23IP
SEC24A
SEC31A
SECISBP2L
SEL1L
SELT
SEMA3C
SENP7
SEPSECS
SERINC1
SERINC3
SERP1
SERPINB1
SERPINE1
SERPINE2
SESN1
SESTD1
SETD2
SETX
SF3B1
SGCB
SH3GLB1
SHOC2
SHROOM3
SHTN1
SIRT1
SIX4
SKIL
SLC16A4
SLC25A24
SLC25A36
SLC25A46
SLC26A2
SLC27A2
SLC30A1
SLC30A6
SLC35F5
SLC41A2
SLC7A7
SLFN5
SLK
SMAD2
SMAD5
SMARCA1
SMARCA5
SMCHD1
SMG1
SMIM13
SMIM15
SMNDC1
SNX13
SNX4
SOCS4
SOCS5
SOCS6
SOS1
SOS2
SP3
SP4
SPAG1
SPARC
SPAST
SPATA18
SPIN1
SPOPL
SPRED1
SPRYD7
SPTLC2
SPTY2D1
SRFBP1
SRP54
SRPK2
ST6GAL2
STAM2
STAT1
STAT4
STEAP2
STK32A
STK38
STK38L
STOM
STRN
STX17
STX7
STXBP3
STXBP4
STXBP5
STXBP6
SULF2
SVEP1
SYNE1
SYNJ1
SYNPO2
SYT1
SYTL2
TAF2
TANC1
TANC2
TAOK1
TAX1BP1
TBC1D23
TBCEL
TBK1
TBX18
TCEA1
TCEB1
TCF12
TCP11L1
TDRP
TEAD1
TERF1
TFPI
TGFB2
TGFBR1
TGFBR2
THUMPD3
TIA1
TIGAR
TIGD2
TJP1
TLN2
TM2D2
TM7SF3
TMCC1
TMED2
TMED5
TMED7
TMEM106B
TMEM131
TMEM135
TMEM167B
TMEM168
TMEM246
TMEM263
TMEM30A
TMEM38B
TMEM47
TMEM56
TMEM64
TMF1
TMOD3
TMTC3
TMX3
TNFAIP8
TNKS
TNKS2
TNPO1
TNS1
TOP2B
TP53INP1
TP53INP2
TPD52
TPM4
TPP2
TRAM1
TRAM2
TRAPPC11
TRAPPC8
TRIAP1
TRIM4
TRIO
TRIP11
TRIQK
TRMT13
TRNT1
TRPC1
TRPM7
TRUB1
TSPAN13
TSPAN6
TTC33
TTC37
TUFT1
TWF1
TWSG1
UACA
UBA3
UBA6
UBE2B
UBE2G1
UBE2H
UBE2Q2
UBE2W
UBL3
UBLCP1
UBN2
UBQLN1
UBR1
UBR2
UBR3
UBR5
UFL1
UGGT2
UGP2
UHMK1
UHRF1BP1L
UHRF2
UQCRB
USP14
USP15
USP32
USP37
USP38
USP45
USP47
USP53
USP9X
UTRN
VCPIP1
VEZT
VGLL3
VPS13A
VPS13B
VPS13C
VPS26A
VPS37A
VPS50
VPS54
VTA1
VTN
WAPAL
WDFY1
WDFY3
WDR11
WDR17
WDR26
WDR3
WDR36
WDR43
WDR44
WDR7
WDR72
WIPF1
WNK1
WRN
WWC2
WWP1
XPC
XRN1
YES1
YME1L1
YPEL5
YTHDC1
YTHDC2
YTHDF3
ZBTB11
ZBTB21
ZBTB33
ZBTB38
ZBTB41
ZBTB6
ZC2HC1A
ZC3H6
ZCCHC11
ZCCHC6
ZDBF2
ZDHHC17
ZDHHC20
ZDHHC21
ZDHHC6
ZFAND1
ZFAND5
ZFP90
ZFYVE16
ZFYVE9
ZKSCAN8
ZMYM2
ZMYM4
ZMYM5
ZMYM6
ZNF12
ZNF134
ZNF148
ZNF181
ZNF189
ZNF217
ZNF25
ZNF251
ZNF260
ZNF304
ZNF451
ZNF484
ZNF507
ZNF510
ZNF518A
ZNF518B
ZNF561
ZNF567
ZNF605
ZNF609
ZNF614
ZNF664
ZNF711
ZNF720
ZNF770
ZNF780A
ZNF800
ZNF845
ZSWIM6
ZYG11B
ZZEF1
ZZZ3
